# Supplementary material for: Trojan Horse virus delivering CRISPR-AsCas12f1 controls plant bacterial wilt caused by Ralstonia solanacearum
Source: mBio. 2024 Jul 16;15(8):e00619-24. doi: 10.1128/mbio.00619-24 (PMC11323561; doi:10.1128/mbio.00619-24)
Supplement: Table S1 — Prophage in 74 R. solanacearum species complex strains with publicly available completed genome. [file mbio.00619-24-s0007.xlsx]

## Sheet: Sheet1
Supplementary Table 1 Prophage in 74 R. solanacearum species complex strains with publicly available completed genome
#Organism Name	Phylotype	Strain	Replicon	Intact prophage	Intact filamentous prophage	Most Common filamentous Phage	Replicon	Intact prophage	Intact filamentous prophage	Most Common filamentous Phage	Replicon	Intact prophage	Intact filamentous prophage	Most Common filamentous Phage	Replicon	Intact prophage	Intact filamentous prophage	Most Common filamentous Phage
Ralstonia solanacearum	Ⅰ	GMI1000	NC_003295.1	2	0		NC_003296.1	0	0
Ralstonia solanacearum	Ⅰ	FJAT-1458	NZ_CP016554.1	6	1	PHAGE_Ralsto_PE226_NC_015297	NZ_CP016555.1	0	0
Ralstonia solanacearum	Ⅰ	FJAT-91	NZ_CP016612.1	3	2	PHAGE_Ralsto_PE226_NC_015297 / PHAGE_Ralsto_RSM3_NC_011399(14)	NZ_CP016613.1	0	0
Ralstonia solanacearum	Ⅰ	YC40-M	NZ_CP015850.1	4	1	PHAGE_Ralsto_RSS0_NC_019548(11)	NZ_CP015851.1	1	0
Ralstonia solanacearum	Ⅰ	SL3822	NZ_CP022780.1	0	0		NZ_CP022781.1	1	1	PHAGE_Ralsto_RSS0_NC_019548
Ralstonia solanacearum	Ⅰ	CQPS-1	NZ_CP016914.1	5	2	PHAGE_Ralsto_RSM3_NC_011399 / PHAGE_Ralsto_RSS0_NC_019548	NZ_CP016915.1	0	0
Ralstonia solanacearum	Ⅰ	B2	NZ_CP049787.1	4	1	PHAGE_Ralsto_RSS0_NC_019548	NZ_CP049788.1	1	0
Ralstonia solanacearum	Ⅰ	OE1-1	NZ_CP009764.1	2	0		NZ_CP009763.1	0	0
Ralstonia solanacearum	Ⅰ	204	NZ_CP049793.1	2	1	PHAGE_Ralsto_RSM3_NC_011399	NZ_CP049794.1	1	0
Ralstonia solanacearum	Ⅰ	203	NZ_CP049791.1	2	1	PHAGE_Ralsto_RSM3_NC_011399	NZ_CP049792.1	1	0
Ralstonia solanacearum	Ⅰ	202	NZ_CP049789.1	2	1	PHAGE_Ralsto_RSM3_NC_011399	NZ_CP049790.1	1	0
Ralstonia solanacearum	Ⅰ	RSCM	NZ_CP025985.1	3	0		NZ_CP025986.1	1	0
Ralstonia solanacearum	Ⅰ	SL3755	NZ_CP022782.1	3	2	PHAGE_Ralsto_RSM1_NC_008574 / PHAGE_Ralsto_RSS0_NC_019548	NZ_CP022783.1	0	0
Ralstonia solanacearum	Ⅰ	T117	NZ_CP022755.1	0	0		NZ_CP022756.1	1	1	PHAGE_Ralsto_RSS0_NC_019548
Ralstonia solanacearum	Ⅰ	T42	NZ_CP022772.1	0	0		NZ_CP022773.1	1	1	PHAGE_Ralsto_RSS0_NC_019548
Ralstonia solanacearum	Ⅰ	SL3730	NZ_CP022784.1	0	0		NZ_CP022785.1	1	1	PHAGE_Ralsto_RSS0_NC_019548
Ralstonia solanacearum	Ⅰ	SL2729	NZ_CP022792.1	0	0		NZ_CP022793.1	1	1	PHAGE_Ralsto_RSS0_NC_019548
Ralstonia solanacearum	Ⅰ	SL2330	NZ_CP022794.1	1	1	PHAGE_Ralsto_RSS0_NC_019548	NZ_CP022795.1	0	0
Ralstonia solanacearum	Ⅰ	SL3103	NZ_CP022790.1	1	0		NZ_CP022791.1	2	1	PHAGE_Ralsto_PE226_NC_015297
Ralstonia solanacearum	Ⅰ	KACC10709	NZ_CP016904.1	1	0		NZ_CP016905.1	1	1	PHAGE_Ralsto_PE226_NC_015297
Ralstonia solanacearum	Ⅰ	FJAT1303.F50	NZ_CP052126.1	3	1	PHAGE_Ralsto_RSS0_NC_019548	NZ_CP052127.1	0	0
Ralstonia solanacearum	Ⅰ	FJAT1303.F8	NZ_CP052130.1	3	1	PHAGE_Ralsto_RSS0_NC_019548	NZ_CP052131.1	0	0
Ralstonia solanacearum	Ⅰ	MAFF 301560	NZ_AP024103.1	2	0		NZ_AP024104.1	0	0
Ralstonia solanacearum	Ⅰ	MAFF 241647	NZ_AP024105.1	0	0		NZ_AP024106.1	1	0
Ralstonia solanacearum	Ⅰ	FJAT15244.F50	NZ_CP052110.1	5	2	PHAGE_Ralsto_RSM1_NC_008574 / PHAGE_Ralsto_RSS0_NC_019548	NZ_CP052111.1	0	0
Ralstonia solanacearum	Ⅰ	FJAT15244.F1	NZ_CP052112.1	5	2	PHAGE_Ralsto_RSM1_NC_008574 / PHAGE_Ralsto_RSS0_NC_019548	NZ_CP052113.1	0	0
Ralstonia solanacearum	Ⅰ	FJAT15244-F8	NZ_CP059376.1	5	2	PHAGE_Ralsto_RSM1_NC_008574 / PHAGE_Ralsto_RSS0_NC_019548	NZ_CP059377.1	0	0
Ralstonia solanacearum	Ⅰ	YQ	NZ_CP059489.1	3	2	PHAGE_Ralsto_RSM3_NC_011399 / PHAGE_Ralsto_PE226_NC_015297	NZ_CP059490.1	1	1	PHAGE_Ralsto_PE226_NC_015297
Ralstonia solanacearum	Ⅰ	MAFF 241648	NZ_AP024107.1	5	1	PHAGE_Ralsto_RSS0_NC_019548	NZ_AP024108.1	0	0
Ralstonia solanacearum	Ⅰ	MAFF 211479	NZ_AP024099.1	3	0		NZ_AP024100.1	1	1	PHAGE_Ralsto_RSS0_NC_019548
Ralstonia solanacearum	Ⅰ	UW763	NZ_CP051173.1	1	0		NZ_CP051174.1	0	0
Ralstonia solanacearum	Ⅰ	FJ1003	NZ_CP087277.1	4	1	PHAGE_Ralsto_RSS0_NC_019548	NZ_CP087278.1	0	0		NZ_CP087279.1	0	0
Ralstonia solanacearum	Ⅰ	FJAT442.F50	NZ_CP052080.1	0	0		NZ_CP052081.1	0	0
Ralstonia solanacearum	Ⅰ	FJAT442.F1	NZ_CP052082.1	0	0		NZ_CP052083.1	0	0
Ralstonia solanacearum	Ⅰ	FJAT1452.F50	NZ_CP052122.1	0	0		NZ_CP052123.1	0	0
Ralstonia solanacearum	Ⅰ	FJAT1452.F1	NZ_CP052124.1	0	0		NZ_CP052125.1	0	0
Ralstonia solanacearum	Ⅰ	FJAT445.F50	NZ_CP052076.1	0	0		NZ_CP052077.1	0	0
Ralstonia solanacearum	Ⅰ	FJAT445.F1	NZ_CP052078.1	0	0		NZ_CP052079.1	0	0
Ralstonia solanacearum	Ⅰ	SY1	NZ_CP071914.1	3	1	PHAGE_Ralsto_RSS0_NC_019548	NZ_CP071915.1	0	0
Ralstonia solanacearum	Ⅰ	MAFF 311693	NZ_AP024161.1	5	0		NZ_AP024163.1	0	0		NZ_AP024162.1	0	0
Ralstonia solanacearum	Ⅰ	FJAT15304.F6	NZ_CP052096.1	1	1	PHAGE_Ralsto_RSS0_NC_019548	NZ_CP052097.1	0	0
Ralstonia solanacearum	Ⅰ	FJAT15340.F50	NZ_CP052092.1	1	1	PHAGE_Ralsto_RSS0_NC_019548	NZ_CP052093.1	0	0
Ralstonia solanacearum	Ⅰ	FJAT15304.F50	NZ_CP052098.1	1	1	PHAGE_Ralsto_RSS0_NC_019548	NZ_CP052099.1	0	0
Ralstonia solanacearum	Ⅰ	FJAT15340.F1	NZ_CP052094.1	1	1	PHAGE_Ralsto_RSS0_NC_019548	NZ_CP052095.1	0	0
Ralstonia solanacearum	Ⅰ	FJAT15304.F1	NZ_CP052100.1	1	1	PHAGE_Ralsto_RSS0_NC_019548	NZ_CP052101.1	0	0
Ralstonia solanacearum	Ⅰ	FJAT15340.F6	NZ_CP052090.1	1	1	PHAGE_Ralsto_RSS0_NC_019548	NZ_CP052091.1	0	0
Ralstonia solanacearum	Ⅰ	Rs-SY1	NZ_CP076115.1	2	1	PHAGE_Ralsto_RSS0_NC_019548	NZ_CP076116.1	0	0
Ralstonia solanacearum	Ⅰ	FJAT1303.F1	NZ_CP052128.1	2	1	PHAGE_Ralsto_RSS0_NC_019548	NZ_CP052129.1	0	0
Ralstonia solanacearum	Ⅰ	MAFF 211491	NZ_AP024101.1	3	1	PHAGE_Ralsto_RSS0_NC_019548	NZ_AP024102.1	0	0
Ralstonia solanacearum	Ⅱ	Rs5	NZ_CP051175.1	1	1	PHAGE_Ralsto_Rs551_NC_047765	NZ_CP051176.1	0	0
Ralstonia solanacearum	Ⅱ	RS 489	NZ_CP021766.1	2	1	PHAGE_Ralsto_RS603_NC_025454	NZ_CP021767.1	1	0
Ralstonia solanacearum	Ⅱ	UW163	NZ_CP012939.1	0	0		NZ_CP012941.1	0	0		NZ_CP012942.1	0	0		NZ_CP012940.1	1	0
Ralstonia solanacearum	Ⅱ	Po82	NC_017574.1	1	0		NC_017575.1	0	0
Ralstonia solanacearum	Ⅱ	IBSBF1503	NZ_CP012943.1	0	0		NZ_CP012944.1	0	0
Ralstonia solanacearum	Ⅱ	UY031	NZ_CP012687.1	2	1	PHAGE_Ralsto_RS603_NC_025454	NZ_CP012688.1	1	0
Ralstonia solanacearum	Ⅱ	RS 488	NZ_CP021652.1	2	1	PHAGE_Ralsto_RS603_NC_025454	NZ_CP021653.1	1	0
Ralstonia solanacearum	Ⅱ	CIAT_078	NZ_CP051296.1	0	0		NZ_CP051295.1	0	0
Ralstonia solanacearum	Ⅱ	IBSBF 2571	NZ_CP026307.1	1	0		NZ_CP026308.1	0	0
Ralstonia solanacearum	Ⅲ	UW386	NZ_CP039339.1	2	1	PHAGE_Ralsto_RSM3_NC_011399	NZ_CP039340.1	0	0
Ralstonia solanacearum	Ⅲ	RUN2279	NZ_CP051171.1	2	0		NZ_CP051172.1	1	0
Ralstonia solanacearum	Ⅲ	362200	NZ_CP065531.1	2	0		NZ_CP065532.1	0	0		NZ_CP065533.1	0	0
Ralstonia solanacearum	Ⅲ	RUN2474	NZ_CP051169.1	3	0		NZ_CP051170.1	3	1	PHAGE_Ralsto_RSS0_NC_019548
Ralstonia solanacearum	Ⅳ	T95	NZ_CP022761.1	1	0		NZ_CP022762.1	0	0
Ralstonia solanacearum	Ⅳ	SL2064	NZ_CP022798.1	1	0		NZ_CP022799.1	0	0
Ralstonia solanacearum	Ⅳ	KACC 10722	NZ_CP014702.1	1	0		NZ_CP014703.1	0	0
Ralstonia solanacearum	Ⅳ	SL3175	NZ_CP022788.1	0	0		NZ_CP022789.1	0	0
Ralstonia solanacearum	Ⅳ	T98	NZ_CP022759.1	0	0		NZ_CP022760.1	0	0
Ralstonia solanacearum	Ⅳ	T11	NZ_CP022776.1	1	0		NZ_CP022777.1	0	0
Ralstonia solanacearum	Ⅳ	SL2312	NZ_CP022796.1	0	0		NZ_CP022797.1	1	0
Ralstonia solanacearum	Ⅳ	T82	NZ_CP022763.1	0	0		NZ_CP022764.1	1	0
Ralstonia solanacearum	Ⅳ	T101	NZ_CP022757.1	0	0		NZ_CP022758.1	1	0
Ralstonia solanacearum	Ⅳ	T12	NZ_CP022774.1	0	0		NZ_CP022775.1	1	0
Ralstonia solanacearum	Ⅳ	PSI07	NC_014311.1	0	0		NC_014310.1	0	0
Ralstonia solanacearum	Ⅳ	T51	NZ_CP022770.1	1	0		NZ_CP022771.1	0	0
