# Supplementary material for: Trojan Horse virus delivering CRISPR-AsCas12f1 controls plant bacterial wilt caused by Ralstonia solanacearum
Source: mBio. 2024 Jul 16;15(8):e00619-24. doi: 10.1128/mbio.00619-24 (PMC11323561; doi:10.1128/mbio.00619-24)
Supplement: Table S2 — Tested R. solanacearum strains used for the host range determination of the engineered phage RSCqYFP01. [file mbio.00619-24-s0008.xlsx]

## Sheet: Sheet1
Supplementary Table 2 Tested R. solanacearum strains used for the host range determination of the engineered phage RSCqYFP01
Number markered on figure 4	Phylotype	Strains	Location of strains isolation	Host of strains isolation
1	Ⅰ	Bg06	Xingning District of Naning, Guangxi, China	Momordica charantia
2	Ⅰ	Bg07	Nameng District of Qinzhou, Guangxi, China	Momordica charantia
3	Ⅰ	Cq01	Xingning District of Naning, Guangxi, China	Benincasa hispida var. chieh-qua
4	Ⅰ	Cq05	Xingning District of Naning, Guangxi, China	Benincasa hispida var. chieh-qua
5	Ⅰ	Ec03	Qinnan District of Qinzhou, Guangxi, China	Eucalyptus
6	Ⅰ	Ec04	Qinnan District of Qinzhou, Guangxi, China	Eucalyptus
7	Ⅰ	Ec05	Xingning District of Naning, Guangxi, China	Eucalyptus
8	Ⅰ	Ep01	Qingxiu District of Naning, Guangxi, China	Solanum melongena
9	Ⅰ	Fm02	Xixiangtang District of Naning, Guangxi, China	Siraitia grosvenorii
10	Ⅰ	Fm03	Rongan county of Liuzhou Guangxi, China	Siraitia grosvenorii
11	Ⅰ	Fm04	Rongan county of Liuzhou Guangxi, China	Siraitia grosvenorii
12	Ⅰ	Pp05	Xingning District of Naning, Guangxi, China	Capsicum annuum
13	Ⅰ	Pt05	Xixiangtang District of Naning, Guangxi, China	Solanum tuberosum
14	Ⅰ	Pt06	Xixiangtang District of Naning, Guangxi, China	Solanum tuberosum
15	Ⅰ	Tb08	Debao county of Baise, Guangxi, China	Nicotiana tabacum
16	Ⅰ	Tb10	Fuchuan county of Hezhou, Guangxi, China	Nicotiana tabacum
17	Ⅰ	Tm11	Xixiangtang District of Naning, Guangxi, China	Solanum lycopersicum
18	Ⅰ	Tm12	Tianyang county of Baise, Guangxi, China	Solanum lycopersicum
19	Ⅰ	Tm13	Tianyang county of Baise, Guangxi, China	Solanum lycopersicum
20	Ⅰ	GMI1000	Guyana, France	Solanum lycopersicum
