# Supplementary material for: Trojan Horse virus delivering CRISPR-AsCas12f1 controls plant bacterial wilt caused by Ralstonia solanacearum
Source: mBio. 2024 Jul 16;15(8):e00619-24. doi: 10.1128/mbio.00619-24 (PMC11323561; doi:10.1128/mbio.00619-24)
Supplement: Table S3 — Primers used in this study. [file mbio.00619-24-s0009.xlsx]

## Sheet: Sheet1
Supplementary Table 3 Primers used in this study. Restriction enzyme sites were highlighted in red.
Primer	Sequence	Note
Primers used for RSCq replicative form DNA verfication
RSCqvF	CTGTACTGGCATATCCGGAC
RSCqvR	GCAGAACGGCAGCCATCACG
Primers used for the construction of engineered phage RSCqYFP01
R6Kf	CTGTCTCTTATACACATCTCAACCATCATCG
R6Kr	CAAGTAATCTAGACCGCCACGGTTGATGAGAGCT
eYFPf	GTGGCGGTCTAGATTACTTGTACAGCTCGTCCATG
eYFPr	CTGTCTCTTATACACATCTCGCGCAACGCAATTAATGTGAG
Primers used for the construction of engineered phages RSCqluxA and RSCqluxB
proF	GCACATATGTGCCGCAAGCACTCAGGGCGC	Used for promoter amplification
proR	CATGAATTCCATGCGAAACGATCCTCATC
luxAf	CTGGAATTCATGAAATTTGGAAACTTTTTGC
luxAr	GCCTCTAGAGCTAATATAATAGCGAACG
luxBf	GGCGAATTCATGAAATTTGGATTGTTCTTC
luxBr	GACTCTAGATTAGGTATATTCCATGTGGT
Primers used for the construction of engineered phage RSCqCas12f
Cas12fF	TTCACACAGGAAACACATATGATGATCAAAGTTTACCGTTATGAA	Used for AsCas12f1, sgRNA scaffold and homologous arms cloning
Cas12fR	CTTCACGGCTCTAGATTAATGGTGATGATGATGATGTTT
arm1F	TCTAGAGCCGTGAAGCTCGCCGCGCCCGT
arm1R	TGGCAATGCTCCTGAAGCGTCAGT
arm2F	TCAGGAGCATTGCCAAGCGCAATCCGTCCAACATCATCG
arm2R	CATATGGCTG GCCCCCAGGT CGCGCAGGAC
sgRNAF	GGGGCCAGCCATATGCAAAAAACCCCTCAAGACCCGTTT
sgRNAR	CATCAACCGTGGCGGTCTAGATTGACAGCTAGCTCAGTCCTAGGT
ori1F	CTTCCGGCTCGTATGTTGTGTGGA	To remove R6Kγori
ori1R	CATCGATGAATTGTGTCTCAAAATCTCTGATG
ori2F	TGAGACACAATTCATCGATGATGGTTG
ori2R	AGCCAAGGTGCCGATTCCGGTGAA
ori3F	CCGGAATCGGCACCTTGGCTGCGGC
ori3R	CACAACATACGAGCCGGAAGCATAAA
Primers used for RSCqCas12f-mediated gene deletion verfication
SF	CTCCGGGTTCAATAACGTG	Used for all randomly selected colonies
SR	TCGTCGTCATACTGGATCG
6F	TATTGGCTAGGCAGCCTTCC	Used for colonies S6, S7, S15, and S20
6R	ACGAGTGCCCGAACACCATC
8F	GTGCGCTCGCTAGCCGCTACCTGC	Used for colony S8
8R	CGCCTCGACGGGCGTCTGGTCGGT
